# Supplementary material for: Covalently Functionalized Halloysite-Calixarene Nanotubes for Injectable Hydrogels: A Multicavity Platform for Hydrophobic Drug Delivery
Source: Pharmaceuticals (Basel). 2025 Sep 11;18(9):1356. doi: 10.3390/ph18091356 (PMC12472301; doi:10.3390/ph18091356)
Supplement: Supplementary file 1 [file pharmaceuticals-18-01356-s001.zip]

Archive with 1 entries (1 files):
- pharmaceuticals-3803881-supplementary.pdf
